# Supplementary material for: New Early Eocene Basal tapiromorph from Southern China and Its Phylogenetic Implications
Source: PLoS One. 2014 Oct 29;9(10):e110806. doi: 10.1371/journal.pone.0110806 (PMC4212989; doi:10.1371/journal.pone.0110806)
Supplement: Table S1 — Comparison among lower cheek teeth measurements of ‘Isectolophidae’. Italic indicates approximate values. Bold indicates values measured from figures. Data for Cardiolophus from Table 2 in [28]; for Homogalax, from Table 1 in [19]; for Isectolophus, from Table 2 in [19]; for Orientolophus, from [5]; for Chowliia, from Table 28 in [6]; for Karagalax, from Table 1 in [31]; for Gandheralophus, from Table 1 in [30]; for Cymbalophus, from [29] and measured from figure 7. Data for Systemodon from the cast of AMNH FM 117400. (XLSX) [file pone.0110806.s001.xlsx]

## Sheet: Sheet1
(mm)	p2 L	p2 W	p3 L	p3 W	p4 L	p4 W	m1 L	m1 W	m2 L	m2 W	m3 L	m3 W
Cardiolophus radinskyi	6.6	3.5	6.6	4.3	6.9	5.1	8.8	6.4	9.1	6.7	12.4	6.8
Meridiolophus expansus	4.2	2.6	5.3	3.7	6.1	4.4	7.4	5.6	8.3	6.3		6
Homogalax protapirinus (mean)	7.8	4.55	8.87	5.38	8.85	6.01	9.77	6.49	11	7.36	15.2	7.76
Isectolophus latidens (mean)	8.2	4.2	8.75	5.4	9	6.38	10.88	7.1	11.83	8.1	17.66	8.69
Orientolophus hengdongensis							7	4.7	7.9	5	9	4.3
Chowliia laoshanensis	7.2	3.5	8.3	4.8	8	5.6	10.2	7.2	11.1	7.8
Karagalax mamikhelensis (H-GSP 5139)	6	3.2	7.2	4.7	7.5	4.8	7.7	4.5	8.8	5.2	12.5	5.8
Gandheralophus minor (mean)					4.95	3.19	5.74	3.74	6.58	4.55	8.4	4.45
Gandheralophus robustus (mean)					5.33	3.89	6.85	4.44	7.36	5.06	10.36	5.42
Cymbalophus cuniculus			5.43	3.24	5.95	4.08	6.79	4.95	7.53	5.21	8.6	4.6
Systemodon tapirinus					7.1	4.7	8	5.6	9.2	6.6	12.6	6.4
