# Supplementary material for: New Early Eocene Basal tapiromorph from Southern China and Its Phylogenetic Implications
Source: PLoS One. 2014 Oct 29;9(10):e110806. doi: 10.1371/journal.pone.0110806 (PMC4212989; doi:10.1371/journal.pone.0110806)
Supplement: Table S2 — Comparison of m1 and m2 length-width proportions among ‘isectolophids’ and some other early perissodactyls. Data for Cymbalophus and Sifrhippus from Table 19 in [27]. For the measurements of other species refer to table S1. (XLSX) [file pone.0110806.s002.xlsx]

## Sheet: Sheet1
(mm)	m1 L	m1 W	Length-Width ratio	m2 L	m2 W	Length-Width ratio
Cardiolophus radinskyi	8.8	6.4	72.7273	9.1	6.7	73.6264
Meridiolophus expansus	7.4	5.6	75.6757	8.3	6.3	75.9036
Homogalax protapirinus (mean)	9.77	6.49	66.4278	11	7.36	66.9091
Isectolophus latidens (mean)	10.88	7.1	65.2574	11.83	8.1	68.47
Orientolophus hengdongensis	7	4.7	67.1429	7.9	5	63.2911
Chowliia laoshanensis	10.2	7.2	70.5882	11.1	7.8	70.2703
Karagalax mamikhelensis (H-GSP 5139)	7.7	4.5	58.4416	8.8	5.2	59.0909
Gandheralophus minor (mean)	5.74	3.74	65.1568	6.58	4.55	69.1489
Cymbalophus cuniculus			71.7			70
Sifrhippus sandrae			64.8			63.9
